# Supplementary material for: Adverse Drug Reactions to SGLT2i Reported by Type 2 Diabetes New Users: An Active Surveillance Study
Source: Pharmaceuticals (Basel). 2025 Jun 16;18(6):904. doi: 10.3390/ph18060904 (PMC12196258; doi:10.3390/ph18060904)
Supplement: Supplementary file 1 [file pharmaceuticals-18-00904-s001.zip]

Archive with 1 entries (1 files):
- pharmaceuticals-3656644-supplementary.pdf
